# Supplementary material for: The Feed Additive Potassium Diformate Prevents Salmonella enterica Serovar Pullorum Infection and Affects Intestinal Flora in Chickens
Source: Antibiotics (Basel). 2022 Sep 18;11(9):1265. doi: 10.3390/antibiotics11091265 (PMC9495629; doi:10.3390/antibiotics11091265)
Supplement: Supplementary file 1 [file antibiotics-11-01265-s001.zip]

Archive with 1 entries (1 files):
- antibiotics-1829046-supplementary.pdf
